# Supplementary material for: Comparing ChatGPT’s ability to rate the degree of stereotypes and the consistency of stereotype attribution with those of medical students in New Zealand in developing a similarity rating test: a methodological study
Source: J Educ Eval Health Prof. 2023 Jun 12;20:17. doi: 10.3352/jeehp.2023.20.17 (PMC10356547; doi:10.3352/jeehp.2023.20.17)
Supplement: Supplementary file 1 [file jeehp-20-17-dataset1.csv]

ID	StuType	N1	N2	N3	N4	N5	N6	N7	N8	N9	N10	N11	N12	N13	N14	N15	N16	N17	N18	N19	N20	N21	N22	N23	N24	N25	N26	N27	N28	N29	N30	N31	N32	S1	S2	S3	S4	S5	S6	S7	S8	S9	S10	S11	S12	S13	S14	S15	S16
1	Human	2	1	1	2	3	1	1	1	1	1	2	3	1	1	1	1	1	1	1	1	1	2	1	1	1	5	1	5	1	1	2	1	7	7	6	7	7	7	7	6	4	4	5	5	4	2	2	2
2	Human	1	1	1	3	4	1	1	1	1	1	1	1	1	1	1	1	1	1	1	1	1	1	1	1	2	5	1	1	3	1	1	1	7	7	6	5	7	5	7	5	4	7	5	1	4	1	2	1
3	Human	1	1	1	2	4	1	1	1	1	1	1	1	1	1	1	1	1	1	1	1	1	1	1	1	3	2	1	3	1	1	1	1	7	7	6	6	7	7	7	5	2	2	2	1	1	2	3	2
4	Human	1	1	1	1	1	1	1	1	1	1	1	1	1	1	1	1	1	1	1	1	1	1	1	1	1	2	1	2	1	1	1	1	5	6	4	2	5	7	7	4	1	7	1	1	1	2	1	1
5	Human	1	1	1	1	1	1	1	1	1	1	1	1	1	1	1	1	1	1	1	1	1	1	1	1	1	1	1	1	1	1	1	1	7	7	7	7	7	7	7	7	7	1	7	1	6	7	7	1
6	Human	4	1	1	7	7	1	7	1	1	1	7	1	7	1	1	1	1	1	5	1	1	1	4	1	4	7	1	4	7	4	4	1	7	7	7	7	7	7	7	7	7	7	7	1	7	7	7	7
7	Human	1	2	1	1	3	1	1	1	1	1	1	1	2	1	1	1	1	1	1	1	1	1	1	1	1	5	1	5	6	1	1	1	7	7	7	7	7	7	7	7	7	7	7	7	7	7	7	7
8	Human	3	3	1	5	3	1	1	2	1	2	4	5	4	4	5	2	2	2	2	2	2	2	2	1	2	2	2	2	6	2	2	1	7	3	6	5	6	7	7	7	5	2	6	5	4	4	4	2
9	Human	1	1	1	1	3	1	1	1	4	4	4	1	4	4	4	4	4	4	4	4	4	4	4	4	1	3	1	3	1	1	1	3	7	7	7	7	5	7	7	7	4	4	4	7	4	4	4	4
10	ChatGPT	1	1	1	1	2	1	1	1	1	1	2	1	2	1	1	1	1	1	1	1	2	1	1	1	1	1	1	4	2	1	1	1	7	7	7	7	7	7	7	7	7	1	7	5	4	7	2	1
11	ChatGPT	2.5	1.5	1.5	2.5	5.5	2.5	1.5	7	1	1	7	1	3	1	1	1	1	1	1	1	2	1	1	1	1	1	1	1.5	2	1	1	1	6.5	5.5	6.5	5.5	6.5	5.5	5.5	7	6	5	7	1	4	7	3	1
12	ChatGPT	1	1	1	1	1	1	1	1	2	1	1	1	4	1	5.5	1	1	1	1	1	2	1	1	1	1	1	1	4	1	1	1	1	7	7	7	7	7	7	7	6	7	1	7	4	2	1	5.5	1
13	ChatGPT	1	1	1	1	1	1	1	1	1	1	1	1	2	1	1	1	1	1	1	1	1	1	1	2	1	1	1	7	1	7	1	1	7	7	7	7	7	7	7	7	7	1	7	5	3	7	7	1
14	ChatGPT	1	1	1	1	1	1	1	1	1	1	1	1	1	1	1	1	1	1	1	1	2	1	1	1	1	1	1	4	1	1	1	1	7	7	7	7	7	7	7	7	7	1	7	3	5	2	4	2
15	ChatGPT	1	1	1	1	1	1	1	1	1	1	7	1	3	1	1	1	1	1	1	1	1	1	1	1	1	1	2	5	2	1	1	1	7	6	7	7	7	7	7	6	6	5	7	2	4	7	4	1
16	ChatGPT	1	1	1	1	1	1	1	1	1	1	2	1	2.5	1	1	1	1	1	1	1	1	1	1	1	1	2	1	2	2	1	2	1	7	7	7	7	7	7	7	7	7	1	6	4	2.5	7	6	1
17	ChatGPT	1	1	1	1	1	1	1	1	1	1	1	1	1	1	1	1	1	1	1	1	2	1	1	1	1	1	1	4	2	1	1	1	7	5	7	5	7	7	7	7	7	1	7	6	4	2	7	1
18	ChatGPT	1	1	1	1	3	1	1	1	1	1	1	1	1	1	1	1	1	1	1	1	1	1	1	1	1	1	1	2	7	1	1	1	7	7	7	7	7	7	7	7	1	6	7	1	1	7	6	1
Variable definition:
ID		Participant ID
StuType		Student type
N1-N32		Non-stereotipical statement
S1-S32		Stereotipical statement
NonStereotype		Total score of non-stereotipical statements
Stereotype		Total score of stereotipical statements
N1C-N32C		Categorization of the non-stereotipical rating according to a priori defined criteria
S1C-S32C		Categorization of the stereotipical rating according to a priori defined criteria
[truncated: 82 more columns]
