# Supplementary material for: Comparing ChatGPT’s ability to rate the degree of stereotypes and the consistency of stereotype attribution with those of medical students in New Zealand in developing a similarity rating test: a methodological study
Source: J Educ Eval Health Prof. 2023 Jun 12;20:17. doi: 10.3352/jeehp.2023.20.17 (PMC10356547; doi:10.3352/jeehp.2023.20.17)
Supplement: Supplementary file 2 — Supplement 1. Answers of ChatGPT (Mar 23, 2023 ver.) to the inquiries in the supplement [cited between Mar 24 and Apr 4, 2023]. [file jeehp-20-17-suppl1.xlsx]

## Sheet: Prompts
Instructions
Each sentence below is related to this scenario: A Māori patient is concerned about their weight problem. You assess them and refer them to Green Prescription. They refuse this referral. Using a 7-point scale (1=not a all racially stereotypical/discrimination to 7 = completely racially stereotypical/discriminating), rate the degree of ethnic stereotype/racial discrimination each of the following …
Each sentence below is related to this scenario: Mrs Waerea and their whānau attend a medical appointment. You discuss treatment options with them. After the discussion, Mrs Waerea and their whānau starts speaking Te Reo. Using a 7-point scale (1=not a all racially stereotypical/discrimination to 7 = completely racially stereotypical/discriminating), rate the degree of ethnic stereotype/racial di…
Each sentence below is related to this scenario: You schedule a medical appointment with a Māori patient. This is for a regular check-up. The patient requests a support person to come with them to this consultation. Using a 7-point scale (1=not a all racially stereotypical/discrimination to 7 = completely racially stereotypical/discriminating), rate the degree of ethnic stereotype/racial discrimi…
Each sentence below is related to this scenario: When you arrive at work, you see two of your patients, Mr Rewi and Mr Te Wiata, smoking. You work an 8-hour shift. When you leave from work, you see Mr Rewi and Mr Te Wiata smoking. Using a 7-point scale (1=not a all racially stereotypical/discrimination to 7 = completely racially stereotypical/discriminating), rate the degree of ethnic stereotype/…
Each sentence below is related to this scenario: A new patient of Māori descent attends their first appointment with you. They wait in the waiting area. Reception tells you the patient requested a Te Reo speaking doctor. Using a 7-point scale (1=not a all racially stereotypical/discrimination to 7 = completely racially stereotypical/discriminating), rate the degree of ethnic stereotype/racial dis…
Each sentence below is related to this scenario: Ms Awatere presents at your clinic. They enter holding their joints. Ms Awatere asks for strong pain medication. Using a 7-point scale (1=not a all racially stereotypical/discrimination to 7 = completely racially stereotypical/discriminating), rate the degree of ethnic stereotype/racial discrimination each of the following sentence is in the contex…
Each sentence below is related to this scenario: You work a late-night shift in ED. A Māori patient comes in. You see they have a bruise on their face. Using a 7-point scale (1=not a all racially stereotypical/discrimination to 7 = completely racially stereotypical/discriminating), rate the degree of ethnic stereotype/racial discrimination each of the following sentence is in the context of the s…
Each sentence below is related to this scenario: Miss Kahaki schedules a medical appointment with you. They report ongoing fever and swollen joints. You suspect it is rheumatic fever. Using a 7-point scale (1=not a all racially stereotypical/discrimination to 7 = completely racially stereotypical/discriminating), rate the degree of ethnic stereotype/racial discrimination each of the following sen…
Each sentence below is related to this scenario: A non-Māori patient is due for a vaccine shot. You phone them and explain the procedure to them. They start to ask you many additional questions about the vaccine. Using a 7-point scale (1=not a all racially stereotypical/discrimination to 7 = completely racially stereotypical/discriminating), rate the degree of ethnic stereotype/racial discriminat…
Each sentence below is related to this scenario: You are working on the ward. A patient, Ms Wilson, calls you into her room. They request a different coloured pillow for their head. Using a 7-point scale (1=not a all racially stereotypical/discrimination to 7 = completely racially stereotypical/discriminating), rate the degree of ethnic stereotype/racial discrimination each of the following sente…
Each sentence below is related to this scenario: A non-Māori patient enters ED. You stand near the entrance and notice something on the patient’s face. You see that they have a facial tattoo. Using a 7-point scale (1=not a all racially stereotypical/discrimination to 7 = completely racially stereotypical/discriminating), rate the degree of ethnic stereotype/racial discrimination each of the follo…
Each sentence below is related to this scenario: You treat Mr Brown for a few weeks. On a ward shift, you see Mr Brown’s name on the patient list. A colleague informs you Mr Brown is in a comatose state. Using a 7-point scale (1=not a all racially stereotypical/discrimination to 7 = completely racially stereotypical/discriminating), rate the degree of ethnic stereotype/racial discrimination each …
Each sentence below is related to this scenario: A non-Māori patient attends your appointment with their sister. You do a routine check-up on the patient. You notice that they are overweight. Using a 7-point scale (1=not a all racially stereotypical/discrimination to 7 = completely racially stereotypical/discriminating), rate the degree of ethnic stereotype/racial discrimination each of the follo…
Each sentence below is related to this scenario: Mr Jones books in a medical appointment. You ask them some questions. Mr Jones reports some chest pain and asks for pain relief medication. Using a 7-point scale (1=not a all racially stereotypical/discrimination to 7 = completely racially stereotypical/discriminating), rate the degree of ethnic stereotype/racial discrimination each of the followin…
Each sentence below is related to this scenario: You see a patient in a GP appointment. A non-Māori patient shows you a cut on their arm. You see the cut but also notice two puncture marks on their arm. Using a 7-point scale (1=not a all racially stereotypical/discrimination to 7 = completely racially stereotypical/discriminating), rate the degree of ethnic stereotype/racial discrimination each o…
Each sentence below is related to this scenario: You assess that Ms Thompson has a fever. You explain to them the medications to take to treat the fever. As you do this, you notice Ms Thompson looking out the window. Using a 7-point scale (1=not a all racially stereotypical/discrimination to 7 = completely racially stereotypical/discriminating), rate the degree of ethnic stereotype/racial discrim…
Each sentence below is related to this scenario: Mr Roberts schedules a medical appointment with you. They are concerned with their health. Mr Roberts requests family members to accompany them to the appointment. Using a 7-point scale (1=not a all racially stereotypical/discrimination to 7 = completely racially stereotypical/discriminating), rate the degree of ethnic stereotype/racial discriminat…
Each sentence below is related to this scenario: You see a non-Māori patient for a health assessment. You then recommend a treatment option for the patient. They ask some questions about your treatment choice. Using a 7-point scale (1=not a all racially stereotypical/discrimination to 7 = completely racially stereotypical/discriminating), rate the degree of ethnic stereotype/racial discrimination…
Each sentence below is related to this scenario: It is a cold icy morning. Miss Edwards arrives with their husband to a health appointment. You see Miss Edwards has a bruise and a cut on their legs. Using a 7-point scale (1=not a all racially stereotypical/discrimination to 7 = completely racially stereotypical/discriminating), rate the degree of ethnic stereotype/racial discrimination each of th…
Each sentence below is related to this scenario: A non-Māori patient seeks treatment for chest pain. You decide to perform surgery. The patient and their family asks you if they could pray before the surgery. Using a 7-point scale (1=not a all racially stereotypical/discrimination to 7 = completely racially stereotypical/discriminating), rate the degree of ethnic stereotype/racial discrimination …
Each sentence below is related to this scenario: Mrs Williams is in the hospital for a hysterectomy. You perform a successful surgery. Following surgery, Mrs Williams tells you that they would like the body part back. Using a 7-point scale (1=not a all racially stereotypical/discrimination to 7 = completely racially stereotypical/discriminating), rate the degree of ethnic stereotype/racial discri…
Each sentence below is related to this scenario: The non-Māori patient comes into ER. You see that they have a group of friends with them. While waiting, you notice that they start to speak loudly to each other. Using a 7-point scale (1=not a all racially stereotypical/discrimination to 7 = completely racially stereotypical/discriminating), rate the degree of ethnic stereotype/racial discriminati…
Each sentence below is related to this scenario: Mr Roberts and Mrs Thomas bring their child to see you. You examine the child. You notice the child has a broken arm. Using a 7-point scale (1=not a all racially stereotypical/discrimination to 7 = completely racially stereotypical/discriminating), rate the degree of ethnic stereotype/racial discrimination each of the following sentence is in the c…
Each sentence below is related to this scenario: You assess a non-Māori patient in your clinic. They need interventional surgery. They ask to go home and talk to their family first. Using a 7-point scale (1=not a all racially stereotypical/discrimination to 7 = completely racially stereotypical/discriminating), rate the degree of ethnic stereotype/racial discrimination each of the following sente…
Each sentence below is related to this scenario: You prescribe medication to help with Miss Wiremu’s health condition. You see Miss Wiremu a few weeks later. You notice that they frequently do not take the medication. Using a 7-point scale (1=not a all racially stereotypical/discrimination to 7 = completely racially stereotypical/discriminating), rate the degree of ethnic stereotype/racial discri…
Each sentence below is related to this scenario: A Māori patient arrives to a medical appointment with you. You ask them some questions about their lifestyle. They respond with very little information. Using a 7-point scale (1=not a all racially stereotypical/discrimination to 7 = completely racially stereotypical/discriminating), rate the degree of ethnic stereotype/racial discrimination each of…
Each sentence below is related to this scenario: You examine Mr Tipene’s joints. You diagnose them with arthritis. You notice that Mr Tipene appears fine so you do not prescribe pain killers. Using a 7-point scale (1=not a all racially stereotypical/discrimination to 7 = completely racially stereotypical/discriminating), rate the degree of ethnic stereotype/racial discrimination each of the follo…
Each sentence below is related to this scenario: A Māori patient consults you about stomach pain. You notice that they appear lethargic. You ask them how they are feeling but they do not say much. Using a 7-point scale (1=not a all racially stereotypical/discrimination to 7 = completely racially stereotypical/discriminating), rate the degree of ethnic stereotype/racial discrimination each of the …
Each sentence below is related to this scenario: Miss Ropata attends a medical appointment. You discuss treatment options with Miss Ropata. They ask about alternative treatment. Using a 7-point scale (1=not a all racially stereotypical/discrimination to 7 = completely racially stereotypical/discriminating), rate the degree of ethnic stereotype/racial discrimination each of the following sentence …
Each sentence below is related to this scenario: You go to reception and ask for a patient list. A Māori patient waits in the waiting area. You notice them coughing up mucus. Using a 7-point scale (1=not a all racially stereotypical/discrimination to 7 = completely racially stereotypical/discriminating), rate the degree of ethnic stereotype/racial discrimination each of the following sentence is …
Each sentence below is related to this scenario: You enter the hospital ready for work. You notice a patient, Mr Wiremu and their friends standing by reception. They all wear the same red shirt. Using a 7-point scale (1=not a all racially stereotypical/discrimination to 7 = completely racially stereotypical/discriminating), rate the degree of ethnic stereotype/racial discrimination each of the fo…
Each sentence below is related to this scenario: You finish a long shift and sits on a small table to rest. A patient of Māori descent enters your clinic and asks for help. They turn to you and tell you to stand beside the table. Using a 7-point scale (1=not a all racially stereotypical/discrimination to 7 = completely racially stereotypical/discriminating), rate the degree of ethnic stereotype/r…

## Sheet: ChatGPT final responses
ChatGPT Output R1 (same instructions as given to humans)	ChatGPT Output R2 (same instructions as given to humans)	ChatGPT Output R3 (same instructions as given to humans)	ChatGPT Output R4 (same instructions as given to humans)	ChatGPT Output R5 (same instructions as given to humans)	ChatGPT Output R6 (same instructions as given to humans)	ChatGPT Output R7 (same instructions as given to humans)	ChatGPT Output R8 (same instructions as given to humans)	ChatGPT Output R9 (same instructions as given to humans)
1. "The Māori patient has additional barriers to prevent exercising" - 1. This sentence does not contain any ethnic stereotype or racial discrimination. It simply acknowledges that the patient has additional barriers that prevent them from exercising, which could be due to a variety of factors including social, cultural, economic or personal. 2. "The Māori patient is too lazy to exercise" - 7. Th…	The first sentence "The Māori patient has additional barriers to prevent exercising" could be rated at a lower level of the scale (around 2 or 3) as it acknowledges the existence of specific barriers that are potentially affecting the patient's ability to exercise, without making any assumptions about the patient's motivation or character. On the other hand, the second sentence "The Māori patient…	The sentence "The Māori patient has additional barriers to prevent exercising" is rated 1 on the scale as it acknowledges that there may be cultural or societal barriers that prevent the patient from exercising. On the other hand, the sentence "The Māori patient is too lazy to exercise" is rated 7 on the scale as it implies a negative stereotype about Māori people being lazy, which is both racial…	The sentence "The Māori patient has additional barriers to prevent exercising" would be rated as a 1 on the 7-point scale, as it recognizes the potential existence of unique obstacles for Māori patients and does not perpetuate any harmful stereotypes or discriminatory assumptions. The sentence "The Māori patient is too lazy to exercise" would be rated as a 7 on the 7-point scale, as it perpetuate…	The sentence "The Māori patient has additional barriers to prevent exercising" is rated 1 as it acknowledges that the patient may face unique challenges that hinder their ability to exercise, which is not stereotypical or discriminatory. The sentence "The Māori patient is too lazy to exercise" is rated 7 as it is completely racially stereotypical and discriminatory. It implies that the patient's …	The sentence "The Māori patient has additional barriers to prevent exercising" can be rated as 1 on the scale, as it acknowledges the existence of additional barriers that the patient may face due to their ethnicity or cultural background, and does not imply any negative stereotypes or discrimination. However, the sentence "The Māori patient is too lazy to exercise" can be rated as 7 on the scale…	"The Māori patient has additional barriers to prevent exercising" - 1. This sentence acknowledges that the patient may face additional obstacles to exercising, but does not make any assumptions about their personal characteristics based on their ethnicity. It is not racially stereotypical or discriminatory. "The Māori patient is too lazy to exercise" - 7. This sentence implies that the patient's …	The sentence "The Māori patient has additional barriers to prevent exercising" is rated as 1 on the scale as it acknowledges the potential systemic and environmental factors that may make exercising more challenging for Māori patients. On the other hand, the sentence "The Māori patient is too lazy to exercise" is rated as 7 on the scale as it perpetuates the harmful stereotype that Māori people a…	The sentence "The Māori patient has additional barriers to prevent exercising" can be rated as a 1 on the 7-point scale, as it acknowledges the possible existence of barriers that may prevent the patient from exercising and does not make any negative assumptions based on their ethnicity. On the other hand, the sentence "The Māori patient is too lazy to exercise" can be rated as a 7 on the 7-point…
1. "Mrs Waerea finds it easier to talk in Te Reo" - 1. This sentence does not contain any ethnic stereotype or racial discrimination. It simply acknowledges that Mrs Waerea finds it easier to communicate in Te Reo, which is a common language for Māori people. 2. "Mrs Waerea and their whānau do not want to include you in their conversation" - 7. This sentence is completely racially stereotypical/d…	The first sentence "Mrs Waerea finds it easier to talk in Te Reo" does not contain any obvious racial stereotype or discrimination, and could be rated at a lower level of the scale (around 1 or 2). The second sentence "Mrs Waerea and their whānau do not want to include you in their conversation" could be rated higher on the scale (around 5 or 6), as it implies that the reason for excluding the he…	The sentence "Mrs Waerea finds it easier to talk in Te Reo" is rated 1 on the scale as it simply acknowledges that speaking in Te Reo is easier for the patient. However, the sentence "Mrs Waerea and their whānau do not want to include you in their conversation" is rated 7 on the scale as it implies a negative stereotype about Māori people being exclusive and not wanting to communicate with non-Mā…	The sentence "Mrs Waerea finds it easier to talk in Te Reo" would be rated as a 1 on the 7-point scale, as it acknowledges Mrs Waerea's cultural identity and language preferences without perpetuating any harmful stereotypes or discriminatory assumptions. The sentence "Mrs Waerea and their whānau do not want to include you in their conversation" would be rated as a 7 on the 7-point scale, as it as…	The sentence "Mrs Waerea finds it easier to talk in Te Reo" is rated 1 as it acknowledges that Mrs Waerea may feel more comfortable and fluent when speaking in her native language, which is not stereotypical or discriminatory. The sentence "Mrs Waerea and their whānau do not want to include you in their conversation" is rated 7 as it is completely racially stereotypical and discriminatory. It imp…	The sentence "Mrs Waerea finds it easier to talk in Te Reo" can be rated as 1 on the scale, as it is a neutral statement that acknowledges Mrs Waerea's language preference without implying any negative stereotypes or discrimination. However, the sentence "Mrs Waerea and their whānau do not want to include you in their conversation" can be rated as 6 on the scale, as it implies that Mrs Waerea and…	"Mrs Waerea finds it easier to talk in Te Reo" - 1. This sentence acknowledges that Mrs Waerea is more comfortable speaking in Te Reo, which is a fact and does not make any assumptions or judgments based on ethnicity. It is not racially stereotypical or discriminatory. "Mrs Waerea and their whānau do not want to include you in their conversation" - 7. This sentence implies that the reason Mrs Wae…	Mrs Waerea finds it easier to talk in Te Reo - 1 This sentence does not contain any ethnic stereotype or racial discrimination. It is a simple statement that Mrs Waerea finds it easier to communicate in Te Reo. Mrs Waerea and their whānau do not want to include you in their conversation - 5 This sentence implies that Mrs Waerea and their whānau do not want to include you in their conversation bec…	The sentence "Mrs Waerea finds it easier to talk in Te Reo" can be rated as a 1 on the 7-point scale, as it is a statement of fact that acknowledges the importance of language in communication and does not make any negative assumptions based on Mrs Waerea's ethnicity. However, the sentence "Mrs Waerea and their whānau do not want to include you in their conversation" can be rated as a 7 on the 7-…
1. "The Māori patient feels more comfortable with support" - 1. This sentence does not contain any ethnic stereotype or racial discrimination. It simply acknowledges that the patient feels more comfortable having a support person with them during the appointment, which is a common request for many patients, regardless of their ethnicity or race. 2. "The Māori patient does not trust you as a non-M…	The first sentence "The Māori patient feels more comfortable with support" does not contain any obvious racial stereotype or discrimination and could be rated at a lower level of the scale (around 1 or 2). It is common for patients to request support persons to attend medical appointments with them, regardless of their cultural or ethnic background. The second sentence "The Māori patient does not…	The sentence "The Māori patient feels more comfortable with support" is rated 1 on the scale as it acknowledges that some patients may feel more comfortable having a support person with them during a medical consultation, regardless of their cultural background. However, the sentence "The Māori patient does not trust you as a non-Māori doctor" is rated 7 on the scale as it implies a negative ster…	The sentence "The Māori patient feels more comfortable with support" would be rated as a 1 on the 7-point scale, as it acknowledges the patient's need for additional emotional support during the medical appointment without perpetuating any harmful stereotypes or discriminatory assumptions. The sentence "The Māori patient does not trust you as a non-Māori doctor" would be rated as a 7 on the 7-poi…	The sentence "The Māori patient feels more comfortable with support" is rated 1 as it acknowledges that the patient may feel more at ease and supported when accompanied by a support person, which is not stereotypical or discriminatory. The sentence "The Māori patient does not trust you as a non-Māori doctor" is rated 7 as it is completely racially stereotypical and discriminatory. It implies that…	The sentence "The Māori patient feels more comfortable with support" can be rated as 1 on the scale, as it is a neutral statement that acknowledges the patient's preference for having a support person with them during the consultation, without implying any negative stereotypes or discrimination. However, the sentence "The Māori patient does not trust you as a non-Māori doctor" can be rated as 7 o…	"The Māori patient feels more comfortable with support" - 1. This sentence acknowledges that the patient is more comfortable having a support person with them during the appointment, which is a common request and does not make any assumptions or judgments based on ethnicity. It is not racially stereotypical or discriminatory. "The Māori patient does not trust you as a non-Māori doctor" - 7. This …	The Māori patient feels more comfortable with support - 1 This sentence does not contain any ethnic stereotype or racial discrimination. It is a simple statement that the Māori patient feels more comfortable with support. The Māori patient does not trust you as a non-Māori doctor - 7 This sentence contains a strong ethnic stereotype and racial discrimination. It assumes that the Māori patient doe…	The sentence "The Māori patient feels more comfortable with support" can be rated as a 1 on the 7-point scale, as it is a statement of fact that acknowledges the importance of support in healthcare and does not make any negative assumptions based on the patient's ethnicity. However, the sentence "The Māori patient does not trust you as a non-Māori doctor" can be rated as a 7 on the 7-point scale,…
1. "Mr Rewi and Mr Te Wiata are smoking to relieve their recent stress" - 1. This sentence does not contain any ethnic stereotype or racial discrimination. It simply suggests that the patients are smoking as a way to cope with stress, which is a common reason for people to engage in smoking regardless of their ethnicity or race. 2. "Mr Rewi and Mr Te Wiata often engage in unhealthy habits" - 7. T…	The first sentence "Mr Rewi and Mr Te Wiata are smoking to relieve their recent stress" could be rated at a lower level of the scale (around 2 or 3) as it acknowledges a potential reason for the patients' smoking behavior that is not based on any racial or ethnic stereotype. The second sentence "Mr Rewi and Mr Te Wiata often engage in unhealthy habits" could be rated higher on the scale (around 5…	The sentence "Mr Rewi and Mr Te Wiata are smoking to relieve their recent stress" is rated 1 on the scale as it acknowledges that smoking can be a coping mechanism for stress, which is not specific to any particular ethnic group. However, the sentence "Mr Rewi and Mr Te Wiata often engage in unhealthy habits" is rated 7 on the scale as it implies a negative stereotype about Māori people having a …	The sentence "Mr Rewi and Mr Te Wiata are smoking to relieve their recent stress" would be rated as a 1 on the 7-point scale, as it recognizes that stress can be a trigger for smoking and does not perpetuate any harmful stereotypes or discriminatory assumptions. The sentence "Mr Rewi and Mr Te Wiata often engage in unhealthy habits" would be rated as a 7 on the 7-point scale, as it unfairly gener…	The sentence "Mr Rewi and Mr Te Wiata are smoking to relieve their recent stress" is rated 1 as it acknowledges that the patients may be using smoking as a coping mechanism for stress, which is not stereotypical or discriminatory. The sentence "Mr Rewi and Mr Te Wiata often engage in unhealthy habits" is rated 7 as it is completely racially stereotypical and discriminatory. It implies that the pa…	The sentence "Mr Rewi and Mr Te Wiata are smoking to relieve their recent stress" can be rated as 1 on the scale, as it is a neutral statement that acknowledges the possibility that the patients may be smoking as a coping mechanism for stress, without implying any negative stereotypes or discrimination. However, the sentence "Mr Rewi and Mr Te Wiata often engage in unhealthy habits" can be rated …	"Mr Rewi and Mr Te Wiata are smoking to relieve their recent stress" - 1. This sentence acknowledges that the patients may be smoking to relieve stress, which is a common reason for smoking and does not make any assumptions or judgments based on ethnicity. It is not racially stereotypical or discriminatory. "Mr Rewi and Mr Te Wiata often engage in unhealthy habits" - 7. This sentence implies that…	Mr Rewi and Mr Te Wiata are smoking to relieve their recent stress - 1 This sentence does not contain any ethnic stereotype or racial discrimination. It is a simple statement that Mr Rewi and Mr Te Wiata are smoking to relieve their stress. Mr Rewi and Mr Te Wiata often engage in unhealthy habits - 5 This sentence can be seen as containing an ethnic stereotype or racial discrimination. It assumes…	The sentence "Mr Rewi and Mr Te Wiata are smoking to relieve their recent stress" can be rated as a 1 on the 7-point scale, as it acknowledges the possible reasons behind their behavior and does not make any negative assumptions based on their ethnicity. However, the sentence "Mr Rewi and Mr Te Wiata often engage in unhealthy habits" can be rated as a 7 on the 7-point scale, as it is a completely…
1. "The Māori patient does not speak English" - 2. This sentence contains some ethnic stereotype, as it implies that all Māori patients do not speak English. However, it is possible that the patient may prefer to speak in Te Reo, which is their native language, or they may feel more comfortable doing so. It is important to recognize that many Māori patients are bilingual and can speak English flu…	The first sentence "The Māori patient does not speak English" could be rated at a higher level of the scale (around 5 or 6), as it assumes that all Māori patients may not speak English, which is not necessarily true. This stereotype can lead to assumptions that may negatively impact patient care. The second sentence "The Māori patient is sceptical about your practice as a non-Māori doctor" could …	The sentence "The Māori patient does not speak English" is rated 1 on the scale as it acknowledges that some Māori patients may prefer to speak Te Reo or may have limited proficiency in English, which is not specific to any particular ethnic group. However, the sentence "The Māori patient is sceptical about your practice as a non-Māori doctor" is rated 7 on the scale as it implies a negative ster…	The sentence "The Māori patient does not speak English" would be rated as a 1 on the 7-point scale, as it may be a legitimate reason why the patient has requested a Te Reo speaking doctor and does not perpetuate any harmful stereotypes or discriminatory assumptions. The sentence "The Māori patient is sceptical about your practice as a non-Māori doctor" would be rated as a 7 on the 7-point scale, …	The sentence "The Māori patient does not speak English" is rated 1 as it acknowledges that the patient may prefer to speak in their native language, which is not stereotypical or discriminatory. The sentence "The Māori patient is sceptical about your practice as a non-Māori doctor" is rated 7 as it is completely racially stereotypical and discriminatory. It implies that the patient's lack of trus…	The sentence "The Māori patient does not speak English" can be rated as 1 on the scale, as it is a neutral statement that acknowledges the possibility that the patient may have a preference for a Te Reo-speaking doctor due to language barriers, without implying any negative stereotypes or discrimination. However, the sentence "The Māori patient is sceptical about your practice as a non-Māori doct…	"The Māori patient does not speak English" - 1. This sentence acknowledges that the patient may not speak English, which is a fact and does not make any assumptions or judgments based on ethnicity. It is not racially stereotypical or discriminatory. "The Māori patient is sceptical about your practice as a non-Māori doctor" - 7. This sentence implies that the patient's lack of trust is based solel…	The Māori patient does not speak English - 1 This sentence does not contain any ethnic stereotype or racial discrimination. It is a simple statement that the Māori patient may not speak English. The Māori patient is sceptical about your practice as a non-Māori doctor - 7 This sentence contains a strong ethnic stereotype and racial discrimination. It assumes that the Māori patient is sceptical abo…	The sentence "The Māori patient does not speak English" can be rated as a 3 on the 7-point scale, as it is a statement of fact that acknowledges language differences and can be a valid reason for requesting a Te Reo speaking doctor. However, it is important to recognize that not all Māori people speak Te Reo, and assuming that they do not speak English solely based on their ethnicity can be inapp…
1. "Ms Awatere is in a lot of pain" - 1. This sentence does not contain any ethnic stereotype or racial discrimination. It simply suggests that the patient is in a lot of pain, which is a common reason for people to seek pain medication regardless of their ethnicity or race. 2. "Ms Awatere wants to abuse the pain medication" - 7. This sentence is completely racially stereotypical/discriminatory. …	The first sentence "Ms Awatere is in a lot of pain" could be rated at a lower level of the scale (around 2 or 3), as it acknowledges a possible reason for the patient's request for pain medication that is not based on any racial or ethnic stereotype. The second sentence "Ms Awatere wants to abuse the pain medication" could be rated higher on the scale (around 5 or 6), as it implies a negative ste…	The sentence "Ms Awatere is in a lot of pain" is rated 1 on the scale as it acknowledges that the patient is experiencing pain, which is not specific to any particular ethnic group. However, the sentence "Ms Awatere wants to abuse the pain medication" is rated 7 on the scale as it implies a negative stereotype about Māori people being more likely to abuse drugs. This sentence is not only racially…	The sentence "Ms Awatere is in a lot of pain" would be rated as a 1 on the 7-point scale, as it acknowledges the patient's pain as a potential reason for seeking strong pain medication and does not perpetuate any harmful stereotypes or discriminatory assumptions. The sentence "Ms Awatere wants to abuse the pain medication" would be rated as a 7 on the 7-point scale, as it assumes that the patient…	The sentence "Ms Awatere is in a lot of pain" is rated 1 as it acknowledges that the patient is experiencing pain, which is not stereotypical or discriminatory. The sentence "Ms Awatere wants to abuse the pain medication" is rated 7 as it is completely racially stereotypical and discriminatory. It implies that the patient is seeking medication for the purpose of drug abuse, which is an unfair and…	Sentence 1: Ms Awatere is in a lot of pain - Rating 1, not at all racially stereotypical/discriminating. Sentence 2: Ms Awatere wants to abuse the pain medication - Rating 7, completely racially stereotypical/discriminating. This statement assumes that Ms Awatere is seeking pain medication with the intention of abusing it, which is a negative and harmful stereotype commonly associated with drug-s…	"Ms Awatere is in a lot of pain" - 1. This sentence acknowledges that the patient is in pain, which is a fact and does not make any assumptions or judgments based on ethnicity. It is not racially stereotypical or discriminatory. "Ms Awatere wants to abuse the pain medication" - 7. This sentence implies that the patient's request for strong pain medication is motivated by a desire to abuse it, whi…	Ms Awatere is in a lot of pain - 1 This sentence does not contain any ethnic stereotype or racial discrimination. It is a simple statement that Ms Awatere is in a lot of pain. Ms Awatere wants to abuse the pain medication - 7 This sentence contains a strong ethnic stereotype and racial discrimination. It assumes that Ms Awatere wants to abuse the pain medication solely based on their ethnicity or…	The sentence "Ms Awatere is in a lot of pain" can be rated as a 1 on the 7-point scale, as it is a statement of fact that acknowledges the patient's pain without any racial stereotypes or discrimination. The sentence "Ms Awatere wants to abuse the pain medication" can be rated as a 7 on the 7-point scale, as it is a completely racially stereotypical and discriminatory statement that assumes drug-…
1. "The bruise is a result of an accident at work" - 1. This sentence does not contain any ethnic stereotype or racial discrimination. It simply suggests that the patient's injury was caused by an accident at work, which could happen to anyone regardless of their ethnicity or race. 2. "The bruise is from gang-related violence" - 7. This sentence is completely racially stereotypical/discriminatory…	The first sentence "The bruise is a result of an accident at work" could be rated at a lower level of the scale (around 1 or 2), as it is a neutral statement that does not make any assumptions about the patient's background or experiences. The second sentence "The bruise is from gang-related violence" could be rated higher on the scale (around 5 or 6), as it implies a negative stereotype about Mā…	The sentence "The bruise is a result of an accident at work" is rated 1 on the scale as it is a neutral statement that does not involve any racial stereotypes. On the other hand, the sentence "The bruise is from gang-related violence" is rated 7 on the scale as it perpetuates a negative stereotype about Māori people being associated with gang-related violence. This statement not only racially ste…	The sentence "The bruise is a result of an accident at work" would be rated as a 1 on the 7-point scale, as it presents a possible explanation for the patient's injury without making any assumptions based on their ethnicity or cultural background. The sentence "The bruise is from gang-related violence" would be rated as a 7 on the 7-point scale, as it perpetuates the harmful stereotype that Māori…	The sentence "The bruise is a result of an accident at work" is rated 1 as it acknowledges that the patient may have sustained the injury as a result of an accident, which is not stereotypical or discriminatory. The sentence "The bruise is from gang-related violence" is rated 7 as it is completely racially stereotypical and discriminatory. It implies that the patient's injury is a result of their…	The bruise is a result of an accident at work: 1 (not racially stereotypical/discriminatory) The bruise is from gang-related violence: 7 (completely racially stereotypical/discriminatory)	"The bruise is a result of an accident at work" - 1. This sentence describes a potential cause of the patient's injury, which is a fact and does not make any assumptions or judgments based on ethnicity. It is not racially stereotypical or discriminatory. "The bruise is from gang-related violence" - 7. This sentence assumes that the patient's injury is the result of gang-related violence, which is…	The bruise is a result of an accident at work - 1 This sentence does not contain any ethnic stereotype or racial discrimination. It is a simple statement that the bruise may be a result of an accident at work. The bruise is from gang-related violence - 7 This sentence contains a strong ethnic stereotype and racial discrimination. It assumes that the bruise is from gang-related violence solely bas…	The sentence "The bruise is a result of an accident at work" can be rated as a 1 on the 7-point scale, as it is a neutral statement that does not contain any racial stereotypes or discrimination. The sentence "The bruise is from gang-related violence" can be rated as a 7 on the 7-point scale, as it assumes a negative stereotype about the patient based on their ethnicity. This assumption is unfoun…
1. "Miss Kahaki is unlucky to catch the disease" - 1. This sentence does not contain any ethnic stereotype or racial discrimination. It simply suggests that the patient has contracted an illness that was not necessarily preventable, and that they did not do anything to deserve it. 2. "Miss Kahaki is poor and lives in a cramped household" - 7. This sentence is completely racially stereotypical/dis…	7 - Both sentences are completely racially stereotypical/discriminating. It is important to note that rheumatic fever is not caused by bad luck or living conditions, but rather by a bacterial infection that is more common in communities with higher rates of poverty and overcrowding. Making assumptions about someone's living conditions or financial status based on their ethnicity can be harmful an…	The sentence "Miss Kahaki is unlucky to catch the disease" is rated 1 on the scale as it is a neutral statement that does not involve any racial stereotypes. However, the sentence "Miss Kahaki is poor and lives in a cramped household" is rated 6 on the scale as it perpetuates a negative stereotype about Māori people being associated with poverty and living in overcrowded houses. This statement is…	The sentence "Miss Kahaki is unlucky to catch the disease" would be rated as a 1 on the 7-point scale, as it presents a possible explanation for Miss Kahaki's illness without making any assumptions based on her ethnicity or cultural background. The sentence "Miss Kahaki is poor and lives in a cramped household" would be rated as a 7 on the 7-point scale, as it perpetuates the harmful stereotype t…	The sentence "Miss Kahaki is unlucky to catch the disease" is rated 1 as it acknowledges that anyone can catch an illness or disease, and there is no ethnic stereotype or discrimination implied. The sentence "Miss Kahaki is poor and lives in a cramped household" is rated 7 as it is completely racially stereotypical and discriminatory. It implies that Miss Kahaki's living conditions may be the cau…	Miss Kahaki is unlucky to catch the disease: 1 (not at all racially stereotypical/discriminating) Miss Kahaki is poor and lives in a cramped household: 6 (highly racially stereotypical/discriminating)	"Miss Kahaki is unlucky to catch the disease" - 1. This sentence simply states that Miss Kahaki has contracted a disease and frames it as a matter of luck or chance. It is not racially stereotypical or discriminatory. "Miss Kahaki is poor and lives in a cramped household" - 7. This sentence implies that Miss Kahaki's living conditions or socioeconomic status are the cause of her illness, which is…	Miss Kahaki is unlucky to catch the disease - 1 This sentence does not contain any ethnic stereotype or racial discrimination. It is a simple statement that Miss Kahaki may have caught the disease due to unlucky circumstances. Miss Kahaki is poor and lives in a cramped household - 7 This sentence contains a strong ethnic stereotype and racial discrimination. It assumes that Miss Kahaki's living c…	The sentence "Miss Kahaki is unlucky to catch the disease" can be rated as a 1 on the 7-point scale, as it is a neutral statement that does not contain any racial stereotypes or discrimination. The sentence "Miss Kahaki is poor and lives in a cramped household" can be rated as a 7 on the 7-point scale, as it assumes negative stereotypes about the patient based on their socioeconomic status and li…
The non-Māori patient is concerned and wants to know more about the vaccine - 1 (not at all racially stereotypical/discriminating). This sentence simply describes the patient's behavior and attitude towards the vaccine, without any mention of their ethnicity or any stereotypical assumptions. The non-Māori patient is uneducated - 7 (completely racially stereotypical/discriminating). This sentence …	1. The non-Māori patient is concerned and wants to know more about the vaccine - 1 (not at all racially stereotypical/discriminating) The non-Māori patient is uneducated - 6 (highly racially stereotypical/discriminating)	2 - The sentence "The non-Māori patient is concerned and wants to know more about the vaccine" is a reasonable and justifiable explanation for the patient's behavior. It does not make any assumptions or judgments about the patient's intelligence or education level. 7 - The sentence "The non-Māori patient is uneducated" is a negative stereotype and discriminatory towards the patient. It assumes th…	The second sentence is rated 7 as it is completely racially stereotypical/discriminating to assume that a non-Māori patient who asks many questions about a vaccine is uneducated. This assumption is unfounded and is not related to the patient's ethnicity. The first sentence is rated 1 as it is not racially stereotypical or discriminatory. It is reasonable for a patient to ask questions about a med…	The non-Māori patient is concerned and wants to know more about the vaccine - 1 (not at all racially stereotypical/discriminatory) The non-Māori patient is uneducated - 7 (completely racially stereotypical/discriminatory)	The non-Māori patient is concerned and wants to know more about the vaccine: 1 (not at all racially stereotypical/discriminating) The non-Māori patient is uneducated: 6 (completely racially stereotypical/discriminating)	The non-Māori patient is concerned and wants to know more about the vaccine - 1 (not at all racially stereotypical/discriminating) The non-Māori patient is uneducated - 7 (completely racially stereotypical/discriminating)	The non-Māori patient is concerned and wants to know more about the vaccine - 1 This sentence does not contain any ethnic stereotype or racial discrimination. It is a simple statement that the non-Māori patient is concerned about the vaccine and wants more information. The non-Māori patient is uneducated - 7 This sentence contains a strong ethnic stereotype and racial discrimination. It assumes t…	Both sentences are unrelated to race or ethnicity and do not contain any ethnic stereotype or discrimination. Therefore, they should be rated as 1 on the 7-point scale.
Both sentences seem to be neutral and not related to ethnic stereotype/racial discrimination in this scenario, so I would rate them as 1 on the 7-point scale.	1. Ms Wilson has her preferences: 1 (not racially stereotypical/discriminatory) 2. Ms Wilson is being difficult: 5 (moderately racially stereotypical/discriminatory)	Both sentences seem to be neutral and not related to any ethnic stereotype/racial discrimination. They both imply that the patient has made a request for a different coloured pillow, without any reference to ethnicity or cultural background. Therefore, I would rate both sentences as 1 on the 7-point scale.	Both of the sentences are related to Ms Wilson's behaviour and preferences. Therefore, they are not related to any racial or ethnic stereotypes/discrimination. Hence, I would rate both sentences as 1 (not at all racially stereotypical/discriminating).	Neither sentence in this scenario implies racial stereotype or discrimination. Both sentences describe Ms Wilson's behavior and preferences in a neutral way. Therefore, I would rate both sentences as 1 on the 7-point scale.	1: Ms Wilson has her preferences - 1 (not at all racially stereotypical/discriminating) 2: Ms Wilson is being difficult - 5 (moderately racially stereotypical/discriminating)	Both of these sentences are not related to the patient's ethnicity or race, so they do not contain any ethnic stereotype or racial discrimination. Therefore, both sentences would be rated as 1 out of 7.	Both sentences could potentially have a degree of ethnic stereotype or discrimination, but in the given scenario, neither sentence is related to ethnicity or race, so the rating would be 1, not at all racially stereotypical or discriminatory.	Ms Wilson has her preferences: 1 Ms Wilson is being difficult: 6
I apologize, I seem to have repeated the previous question. Here are the correct sentences and ratings: Each sentence below is related to this scenario: A non-Māori patient enters ED. You stand near the entrance and notice something on the patient’s face. You see that they have a facial tattoo. Using a 7-point scale (1=not a all racially stereotypical/discrimination to 7 = completely racially ste…	Using ethnic stereotypes or assuming someone's personality or character based on their physical appearance or tattoos is inappropriate and unprofessional. Therefore, both sentences can be considered racially stereotypical/discriminatory. I would rate them both as a 7 on the 7-point scale. It's important to avoid making assumptions and treating all patients with respect and dignity regardless of t…	I'm sorry, but this scenario and the sentences are the same as the previous one. Here are the previous ratings for reference: The non-Māori patient is artistic and likes tattoos: 1 (not at all racially stereotypical/discriminatory) The non-Māori patient is part of a gang: 7 (completely racially stereotypical/discriminatory)	The non-Māori patient is artistic and likes tattoos - 1 (not at all racially stereotypical/discriminating) The non-Māori patient is part of a gang - 7 (completely racially stereotypical/discriminating)	Since both sentences are identical to the previous scenario, my answer is the same: The non-Māori patient is artistic and likes tattoos: 1 The non-Māori patient is part of a gang: 7	Using stereotypes based on facial tattoos is not appropriate or ethical in any context, and it is important to recognize that tattoos can have different meanings to different individuals. Therefore, both sentences can be rated as highly racially stereotypical and discriminatory with a score of 7 on the 7-point scale.	The non-Māori patient is artistic and likes tattoos - 2 The non-Māori patient is part of a gang - 6	1: The non-Māori patient is artistic and likes tattoos - 1 (not at all racially stereotypical/discriminatory) 2: The non-Māori patient is part of a gang - 7 (completely racially stereotypical/discriminatory)	The non-Māori patient is artistic and likes tattoos - 1 (not at all racially stereotypical/discriminatory) The non-Māori patient is part of a gang - 7 (completely racially stereotypical/discriminatory)
1. "You have been treating Mr Brown for head injury" - 1 (not at all racially stereotypical/discriminating) 2. "You have been treating Mr Brown for substance-use" - 5 (somewhat racially stereotypical/discriminating) - this statement may imply a stereotype that Mr Brown is more likely to have a substance-use issue due to his race or ethnicity, which is not appropriate. It's important to focus on t…	Both of the sentences are neutral and do not contain any ethnic stereotype/racial discrimination in the context of the scenario. Therefore, they would be rated as 1 on the 7-point scale.	I'm sorry, it seems like you have already asked me to rate these sentences in the same scenario earlier. Here are the ratings I gave: You have been treating Mr Brown for head injury: 1 (not at all racially stereotypical/discriminating) You have been treating Mr Brown for substance-use: 4 (moderately racially stereotypical/discriminating) If you have any further questions or scenarios, please let …	I apologize for the confusion earlier. Here are the ratings for the two sentences: You have been treating Mr Brown for head injury: 1 (not at all racially stereotypical/discriminating) You have been treating Mr Brown for substance-use: 5 (somewhat racially stereotypical/discriminating)	You have been treating Mr Brown for head injury: 1 (not at all racially stereotypical/discriminating) You have been treating Mr Brown for substance-use: 3 (somewhat racially stereotypical/discriminating, as substance-use can unfortunately carry negative stereotypes and stigma, but it is important to not make assumptions about a patient's behavior or character based on this information alone)	You have been treating Mr Brown for head injury - 1 (not at all racially stereotypical/discriminatory) You have been treating Mr Brown for substance-use - 2 (slightly racially stereotypical/discriminatory, as it implies a potential assumption or judgment about Mr Brown's behavior or character)	You have been treating Mr Brown for head injury: 1 - This sentence does not contain any ethnic stereotype or racial discrimination. You have been treating Mr Brown for substance-use: 4 - This sentence could be considered discriminatory, as it may perpetuate negative stereotypes about substance abuse and certain racial/ethnic groups. It is important to avoid making assumptions or stereotypes about…	I apologize for the error in my previous response. As an AI language model, I do not have the ability to review my previous messages. Here are my ratings for this scenario: "You have been treating Mr Brown for head injury": 1 (not racially stereotypical/discriminatory) "You have been treating Mr Brown for substance-use": 6 (highly racially stereotypical/discriminatory)	I apologize, but I believe I made a mistake earlier in providing a duplicate response. To answer your question, the two sentences in this scenario are not related to racial or ethnic stereotypes, so they would both be rated as 1 on the 7-point scale (1=not at all racially stereotypical/discriminatory). It's important to avoid making assumptions or stereotypes based on a patient's medical conditio…
1. The overweight issue is genetic and runs in the patient’s family: 2 (This sentence implies a possible genetic component to the patient's weight, which is a medically recognized possibility, but it does not suggest any negative stereotype or discrimination based on ethnicity.) 2. The overweight issue is caused by the patient’s unhealthy lifestyle: 4 (This sentence implies that the patient's wei…	1. The overweight issue is genetic and runs in the patient’s family: 3 - This statement does not necessarily imply racial stereotyping or discrimination, but it may still perpetuate a generalization or stereotype about overweight individuals and their families. The overweight issue is caused by the patient’s unhealthy lifestyle: 4 - This statement may imply some level of blame on the patient for …	The overweight issue is genetic and runs in the patient’s family - 4 The overweight issue is caused by the patient’s unhealthy lifestyle - 2	The overweight issue is genetic and runs in the patient’s family: 2 (not racially stereotypical/discriminatory) The overweight issue is caused by the patient’s unhealthy lifestyle: 3 (not racially stereotypical/discriminatory)	As an AI language model, I must highlight that it's important to avoid making assumptions or generalizations about individuals or groups based on their weight or size. Body weight is a complex issue that can be influenced by various factors such as genetics, lifestyle, environment, and mental health, among others. Therefore, it is important to avoid stereotypes and discrimination related to body …	The overweight issue is genetic and runs in the patient’s family: 3 (This statement suggests that the patient's weight may be influenced by genetics and family history, which is a neutral and factual observation that is not discriminatory.) The overweight issue is caused by the patient’s unhealthy lifestyle: 4 (This statement suggests that the patient's weight may be solely attributed to their li…	The sentence "The overweight issue is genetic and runs in the patient’s family" may be perceived as slightly stereotypical (around 2-3 on the scale) because it assumes that weight issues are solely caused by genetics and implies that the patient cannot control their weight. The sentence "The overweight issue is caused by the patient’s unhealthy lifestyle" may also be perceived as slightly stereot…	The overweight issue is genetic and runs in the patient’s family: 1 (not at all racially stereotypical/discriminatory) The overweight issue is caused by the patient’s unhealthy lifestyle: 4 (moderately racially stereotypical/discriminatory)	The degree of ethnic stereotype/racial discrimination for each sentence in this scenario would be 1, as there is no indication of any reference to the patient's race or ethnicity in the statements.
1. Mr Jones genuinely feels pain in their chest: 1 (not at all racially stereotypical/discriminatory) 2. Mr Jones lies to you to gain some opioids: 7 (completely racially stereotypical/discriminatory)	1. Mr Jones genuinely feels pain in their chest: 1 (not racially stereotypical/discriminatory)Mr Jones lies to you to gain some opioids: 7 (completely racially stereotypical/discriminatory)	Mr Jones genuinely feels pain in their chest: 1 (not at all racially stereotypical/discriminating) - This sentence is a statement of fact and does not involve any ethnic stereotype or discrimination. Mr Jones lies to you to gain some opioids: 1 (not at all racially stereotypical/discriminating) - This sentence is also a statement of fact and does not involve any ethnic stereotype or discriminatio…	Mr Jones genuinely feels pain in their chest - 1 (Not at all racially stereotypical/discriminating). Mr Jones lies to you to gain some opioids - 7 (Completely racially stereotypical/discriminating). The second sentence implies that Mr Jones is lying to gain opioids based on a racial stereotype that people from a certain ethnic group are more likely to abuse or misuse opioids. This is not only dis…	Mr Jones genuinely feels pain in their chest: 1 - This sentence does not contain any racial stereotype or discrimination, as it simply states that Mr Jones is experiencing chest pain. Mr Jones lies to you to gain some opioids: 2 - This sentence does not necessarily contain any racial stereotype or discrimination, but it could be seen as discriminatory if the assumption is made that Mr Jones is ly…	Mr Jones genuinely feels pain in their chest - 1 (not at all racially stereotypical/discriminatory) Mr Jones lies to you to gain some opioids - 7 (completely racially stereotypical/discriminatory)	Mr Jones genuinely feels pain in their chest: 1 (not racially stereotypical/discriminating) Mr Jones lies to you to gain some opioids: 7 (completely racially stereotypical/discriminating)	Mr Jones genuinely feels pain in their chest: 1 - This sentence does not contain any racial stereotypes or discrimination. Mr Jones lies to you to gain some opioids: 2 - This sentence does not explicitly contain any racial stereotypes or discrimination, but it may imply a certain level of distrust towards the patient based on assumptions about drug-seeking behavior. It is important to avoid assum…	Mr Jones genuinely feels pain in their chest: 1 (not at all racially stereotypical/discriminating) Mr Jones lies to you to gain some opioids: 7 (completely racially stereotypical/discriminating)
1: The non-Māori patient gives blood regularly - 1 (not at all racially stereotypical/discriminatory) 2: The puncture marks are track marks as a result of drug use - 2 (slightly racially stereotypical/discriminatory)	The degree of ethnic stereotype/racial discrimination in the sentence "The non-Māori patient gives blood regularly" is 1, as it does not contain any racial or ethnic stereotypes. The degree of ethnic stereotype/racial discrimination in the sentence "The puncture marks are track marks as a result of drug use" is 3, as it does not explicitly mention the patient's ethnicity but may be seen as stereo…	In the given scenario, both sentences may potentially involve racial stereotypes or discrimination. For the sentence "The non-Māori patient gives blood regularly," the degree of ethnic stereotype or discrimination would depend on the context and the intention behind the statement. If the statement is solely based on the patient's history of donating blood, without any further assumptions or biase…	The non-Māori patient gives blood regularly: 1 (not at all racially stereotypical/discriminating). This sentence does not contain any racial stereotype or discrimination as it simply describes a potential reason for the puncture marks that is not related to drug use. The puncture marks are track marks as a result of drug use: 7 (completely racially stereotypical/discriminating). This sentence con…	The non-Māori patient gives blood regularly - 1 (not at all racially stereotypical/discriminating) The puncture marks are track marks as a result of drug use - 4 (moderately racially stereotypical/discriminating)	The non-Māori patient gives blood regularly: 1 (not racially stereotypical/discriminating) The puncture marks are track marks as a result of drug use: 4 (moderately racially stereotypical/discriminating)	The non-Māori patient gives blood regularly: 1 (not at all racially stereotypical/discriminating) The puncture marks are track marks as a result of drug use: 6 (moderately racially stereotypical/discriminating)	As an AI language model, I must remind you that substance use disorder is a medical condition and should be treated without stigma or discrimination. Furthermore, it is important to maintain confidentiality of patient information. That being said, using a 7-point scale (1=not a all racially stereotypical/discrimination to 7=completely racially stereotypical/discriminating): The non-Māori patient …	The non-Māori patient gives blood regularly: 1 (not at all racially stereotypical/discriminating) The puncture marks are track marks as a result of drug use: 6 (potentially racially stereotypical/discriminating as it assumes that drug use is more prevalent among non-Māori patients)
For both sentences, there is no discernible connection to any racial or ethnic stereotypes, so I would rate both as 1 (not at all racially stereotypical/discriminatory).	I cannot make any assumptions about Ms Thompson's behavior based on her ethnicity, as race and ethnicity are not factors that determine a person's actions or reactions. Therefore, both sentences would rate 1 (not at all racially stereotypical/discriminating)	I apologize for the mistake earlier. Here are the ratings for the sentences in the context of the scenario: Ms Thompson makes mental notes about the medication: 1 (not racially stereotypical/discriminating) Ms Thompson refuses to take medication and ignores you: 1 (not racially stereotypical/discriminating)	Ms Thompson makes mental notes about the medication - 1 (not at all racially stereotypical/discriminating) Ms Thompson refuses to take medication and ignores you - 1 (not at all racially stereotypical/discriminating)	For the first sentence, "Ms Thompson makes mental notes about the medication," I would rate it a 1, as there is no apparent ethnic stereotype or discrimination. For the second sentence, "Ms Thompson refuses to take medication and ignores you," I would rate it a 2, as while there is no apparent ethnic stereotype or discrimination, there may be some assumption that Ms Thompson is being difficult or…	Sentence 1: Ms Thompson makes mental notes about the medication - Rating: 1 (not at all racially stereotypical/discriminating) Sentence 2: Ms Thompson refuses to take medication and ignores you - Rating: 1 (not at all racially stereotypical/discriminating)	For both sentences, the rating is 1 - not at all racially stereotypical/discriminating. The scenario does not provide any information that suggests ethnicity plays a role in either situation.	Ms Thompson makes mental notes about the medication: 1 - This sentence does not involve any racial or ethnic stereotypes or discrimination. Ms Thompson refuses to take medication and ignores you: 1 - This sentence does not involve any racial or ethnic stereotypes or discrimination.	For both sentences, there is no indication of any ethnic stereotype or racial discrimination in the scenario. Therefore, I would rate them as 1 on the 7-point scale (1=not at all racially stereotypical/discriminatory).
1. Mr Roberts is nervous about their health and wants support - 1 (not at all racially stereotypical/discriminatory)2. Mr Roberts does not trust you - 7 (completely racially stereotypical/discriminatory)	1. Mr Roberts is nervous about their health and wants support: 1 (not at all racially stereotypical/discriminating) Mr Roberts does not trust you: 7 (completely racially stereotypical/discriminating)	Mr Roberts is nervous about their health and wants support: 1 (not at all racially stereotypical/discriminatory) Mr Roberts does not trust you: 7 (completely racially stereotypical/discriminatory)	Mr Roberts is nervous about their health and wants support - 1 (not racially stereotypical/discriminatory) Mr Roberts does not trust you - 7 (completely racially stereotypical/discriminatory)	Mr Roberts is nervous about their health and wants support - 1 (not at all racially stereotypical/discriminatory) Mr Roberts does not trust you - 7 (completely racially stereotypical/discriminatory)	Mr Roberts is nervous about their health and wants support: 1 (not at all racially stereotypical/discriminating) Mr Roberts does not trust you: 7 (completely racially stereotypical/discriminating)	I apologize for the confusion earlier. Here are the ratings for each sentence based on the scenario: Mr Roberts is nervous about their health and wants support: 1 (not racially stereotypical/discriminating) Mr Roberts does not trust you: 7 (completely racially stereotypical/discriminating)	Mr Roberts is nervous about their health and wants support: 1 (not at all racially stereotypical/discriminating) Mr Roberts does not trust you: 6 (somewhat racially stereotypical/discriminating)	In this context, both sentences do not seem to be related to ethnicity or race. Therefore, the degree of ethnic stereotype/racial discrimination for both sentences would be 1 (not at all racially stereotypical/discriminating).
1. The non-Māori patient would like to know more about the treatment - 1 (not at all racially stereotypical/discriminating) 2. The non-Māori patient is sceptical about your recommended treatment - 2 (slightly racially stereotypical/discriminating)	1. The non-Māori patient would like to know more about the treatment: 1 (not at all racially stereotypical/discriminating) The non-Māori patient is sceptical about your recommended treatment: 2 (slightly racially stereotypical/discriminating)	The non-Māori patient would like to know more about the treatment - 1 (not at all racially stereotypical/discriminating) The non-Māori patient is sceptical about your recommended treatment - 1 (not at all racially stereotypical/discriminating)	For the sentence "The non-Māori patient would like to know more about the treatment," I would rate it as 1 - not at all racially stereotypical/discriminating as it is a normal and expected behaviour for a patient to ask questions and seek more information about their treatment. For the sentence "The non-Māori patient is sceptical about your recommended treatment," I would rate it as 3 - somewhat …	1 - The non-Māori patient would like to know more about the treatment: This sentence is not racially stereotypical or discriminatory. The patient's desire to learn more about their treatment options is a reasonable request. Score: 1. 5 - The non-Māori patient is sceptical about your recommended treatment: This sentence could potentially be seen as racially stereotypical or discriminatory, as it i…	Sentence 1: The non-Māori patient would like to know more about the treatment. Rating: 1 - This sentence does not contain any ethnic stereotype or racial discrimination. Sentence 2: The non-Māori patient is sceptical about your recommended treatment. Rating: 2 - This sentence implies that the patient has doubts about the recommended treatment, which is a common concern in healthcare and does not …	Sentence 1: The non-Māori patient would like to know more about the treatment. Degree of ethnic stereotype/racial discrimination: 1 - This sentence does not contain any ethnic stereotype or discrimination. Sentence 2: The non-Māori patient is sceptical about your recommended treatment. Degree of ethnic stereotype/racial discrimination: 1 - This sentence does not contain any ethnic stereotype or d…	1 - The non-Māori patient would like to know more about the treatment. 3 - The non-Māori patient is sceptical about your recommended treatment.	The non-Māori patient would like to know more about the treatment - 1 (Not at all racially stereotypical/discriminating) The non-Māori patient is sceptical about your recommended treatment - 2 (Slightly racially stereotypical/discriminating)
I apologize for the confusion earlier. Here are my ratings: The bruise and cut are caused by an accidental slip on the ice: 1 (not at all racially stereotypical/discriminating) The bruise and cut are the result of domestic violence: 7 (completely racially stereotypical/discriminating)	Accidental slip on the ice: 1 (not at all racially stereotypical/discriminating) The result of domestic violence: 7 (completely racially stereotypical/discriminating)	The bruise and cut are caused by an accidental slip on the ice: 1 (not at all racially stereotypical/discriminatory) The bruise and cut are the result of domestic violence: 7 (completely racially stereotypical/discriminatory) - This statement assumes that domestic violence is more common in certain ethnic or racial groups, which is a harmful stereotype. It is important to approach all cases of po…	The bruise and cut are caused by an accidental slip on the ice - 1 (not racially stereotypical/discriminating) The bruise and cut are the result of domestic violence - 7 (completely racially stereotypical/discriminating)	There is no indication in the scenario of any racial or ethnic element to consider in the ratings. However, I will rate each sentence based on the potential for perpetuating stereotypes or discrimination against people who may have experienced domestic violence. The bruise and cut are caused by an accidental slip on the ice: 1 The bruise and cut are the result of domestic violence: 6	I apologize for the repeated messages earlier. Here are my ratings: The bruise and cut are caused by an accidental slip on the ice: 1 (not racially stereotypical/discriminating) The bruise and cut are the result of domestic violence: 7 (completely racially stereotypical/discriminating)	The sentences do not contain any reference to race or ethnicity and therefore do not involve any degree of ethnic stereotype or racial discrimination. They are neutral in this regard and would be rated as 1.	The bruise and cut are caused by an accidental slip on the ice: 1 (not racially stereotypical/discriminatory) The bruise and cut are the result of domestic violence: 7 (completely racially stereotypical/discriminatory)	The bruise and cut are caused by an accidental slip on the ice - 1 (not at all racially stereotypical/discriminating). The bruise and cut are the result of domestic violence - 7 (completely racially stereotypical/discriminating).
1. The non-Māori patient is religious and is important for their wellbeing - 1 (not racially stereotypical/discriminatory) 2. The non-Māori patient is disrespectful and holding up valuable time - 7 (completely racially stereotypical/discriminatory)	1. The non-Māori patient is religious and it is important for their wellbeing: 1 (not at all racially stereotypical/discriminatory) The non-Māori patient is disrespectful and holding up valuable time: 6 (moderately racially stereotypical/discriminatory)	The non-Māori patient is religious and it is important for their wellbeing: 1 The non-Māori patient is disrespectful and holding up valuable time: 7	As an AI language model, I cannot provide my personal opinion on such a matter. However, I can tell you that both sentences appear to be describing a patient's behavior and attitude towards their medical treatment and religious beliefs, and do not contain any explicit ethnic stereotypes or discrimination. Therefore, both sentences can be rated 1 on the 7-point scale (1=not at all racially stereot…	Based on the given scenario, the following are the ratings for the degree of ethnic stereotype/racial discrimination for each sentence: The non-Māori patient is religious and is important for their wellbeing: 1 (not at all racially stereotypical/discriminatory) The non-Māori patient is disrespectful and holding up valuable time: 7 (completely racially stereotypical/discriminatory)	The first sentence "The non-Māori patient is religious and is important for their wellbeing" has a rating of 1, as it is not racially stereotypical or discriminatory and acknowledges the importance of religious beliefs for the patient's well-being. The second sentence "The non-Māori patient is disrespectful and holding up valuable time" has a rating of 7, as it is completely racially stereotypica…	The sentence "The non-Māori patient is religious and is important for their wellbeing" has a rating of 1, as it is not racially stereotypical or discriminatory. The sentence "The non-Māori patient is disrespectful and holding up valuable time" has a rating of 7, as it is completely racially stereotypical and discriminatory.	The non-Māori patient is religious and is important for their wellbeing - 1 (not at all racially stereotypical/discriminatory) - This statement acknowledges the patient's religious beliefs and recognizes their importance for their well-being, without any indication of discrimination or stereotype. The non-Māori patient is disrespectful and holding up valuable time - 7 (completely racially stereot…	The non-Māori patient is religious and it is important for their wellbeing - 1 (not at all racially stereotypical/discriminating) The non-Māori patient is disrespectful and holding up valuable time - 7 (completely racially stereotypical/discriminating)
I apologize for the mistake in my previous response. Here are my ratings for the correct scenario: It is Mrs Williams' family tradition to retain the 'whole person': 2 (not at all racially stereotypical/discriminating) It is a disgusting request: 7 (completely racially stereotypical/discriminating)	I apologize for the confusion in my previous response. Here are the ratings for the two sentences in the context of the scenario: It is Mr William’s family tradition to retain the ‘whole person’: 2 (not at all racially stereotypical/discriminating) It is a disgusting request: 7 (completely racially stereotypical/discriminating)	The first sentence could potentially be seen as culturally specific, but it does not necessarily imply any negative stereotypes or discrimination, so I would rate it a 2 on the scale. The second sentence, on the other hand, is highly negative and derogatory, and could be considered discriminatory, so I would rate it a 6 or 7 on the scale.	I apologize for the error in the previous message. The name in the scenario was Mrs Williams, not Mr Williams. Each sentence below is related to this scenario: Mrs Williams is in the hospital for a hysterectomy. You perform a successful surgery. Following surgery, Mrs Williams tells you that they would like the body part back. Using a 7-point scale (1=not a all racially stereotypical/discriminati…	I apologize for the previous response, it was duplicated by mistake. Here are the ratings for the sentences in the context of the scenario: "It is Mr William's family tradition to retain the 'whole person'" - 2 (This sentence does not contain any ethnic stereotype or discrimination.) "It is a disgusting request" - 6 (This sentence implies judgment and negative attitude towards the patient's reque…	As the scenario does not provide any information about the patient's ethnicity or race, there is no relevant rating for ethnic stereotype/racial discrimination. However, I can rate the degree of sensitivity and appropriateness of each sentence in the given context: It is Mrs William's family tradition to retain the ‘whole person’: 1 (not sensitive at all) It is a disgusting request: 7 (completely…	As an AI language model, I cannot accurately determine the ethnicity of Mrs Williams or any racial stereotypes that may be present in the scenario. However, I can help you with rating the degree of discrimination based on the given sentences. Using a 7-point scale (1=not at all racially stereotypical/discriminatory to 7=completely racially stereotypical/discriminatory), here are my ratings for ea…	I apologize for the error in my previous message. Here are the correct ratings for the sentences: It is Mr William's family tradition to retain the 'whole person': 2 (This sentence does not contain any ethnic stereotype/racial discrimination.) It is a disgusting request: 7 (This sentence implies judgment and disrespect towards Mrs Williams' request, which is racially discriminatory.)	I'm sorry for the confusion in my previous response. As an AI language model, I don't have the ability to remember previous conversations or scenarios. In response to your question about rating the degree of ethnic stereotype/racial discrimination for the following sentences: It is Mr William’s family tradition to retain the ‘whole person’; It is a disgusting request. These sentences do not conta…
1. The friends are worried about the patient: 1 (not at all racially stereotypical/discriminating) 2. The friends are unruly: 6 (somewhat racially stereotypical/discriminating) - this sentence implies that the patient's friends are causing a disturbance, which can be seen as a negative stereotype towards the patient's group of friends.	As an AI language model, I do not make assumptions about people's ethnicity or race, so I will rate the sentences based on the information provided without considering any racial or ethnic stereotypes. Using a 7-point scale where 1 is not at all racially stereotypical/discriminating and 7 is completely racially stereotypical/discriminating: The friends are worried about the patient: 1 The friends…	Rating for the first sentence: 1 - There is no indication of any ethnic stereotype or discrimination in the sentence. Rating for the second sentence: 6 - The sentence suggests that the patient's friends are causing a disturbance, which could be seen as a negative stereotype of non-Māori patients and their companions as being loud or disruptive.	The friends are worried about the patient - 1 (not at all racially stereotypical/discriminating) The friends are unruly - 6 (completely racially stereotypical/discriminating)	Sentence 1: The friends are worried about the patient. Rating: 1 - not at all racially stereotypical/discriminating Sentence 2: The friends are unruly. Rating: 6 - significantly racially stereotypical/discriminating. This sentence is assuming that the friends are being disruptive solely because of their race or ethnicity, which is an unfair and unfounded stereotype.	The friends are worried about the patient: 1 (not at all racially stereotypical/discriminating). There is nothing in the sentence that implies any stereotype or discrimination towards any ethnic or racial group. The sentence simply states that the friends are worried about the patient. The friends are unruly: 6 (completely racially stereotypical/discriminating). The word "unruly" has a negative c…	I apologize for the error in my previous response. Here are the ratings for the correct scenario: The friends are worried about the patient: 1 (not at all racially stereotypical/discriminating) The friends are unruly: 5 (moderately racially stereotypical/discriminating)	As an AI language model, I cannot assume the race/ethnicity of the patient or their friends based on the scenario given as it is not specified. However, I can answer the question based on the sentences alone without any racial connotation. Using a 7-point scale (1=not a all racially stereotypical/discrimination to 7 = completely racially stereotypical/discriminating), the ratings for the degree o…	As an AI language model, I cannot assume the ethnicity of the patient based on the given information. However, I can rate the degree of ethnic stereotype/racial discrimination for the following sentences in the context of the scenario: The friends are worried about the patient: 1 (not at all racially stereotypical/discriminatory) The friends are unruly: 6 (somewhat racially stereotypical/discrimi…
The broken arm is caused by an accidental fall from a tree: 1 The broken arm is caused by abusive parents: 7	The broken arm is caused by an accidental fall from a tree - 1 (not at all racially stereotypical/discriminatory) The broken arm is caused by abusive parents - 7 (completely racially stereotypical/discriminatory)	The broken arm is caused by an accidental fall from a tree: 1 (not at all racially stereotypical/discriminating) The broken arm is caused by abusive parents: 7 (completely racially stereotypical/discriminating)	The broken arm is caused by an accidental fall from a tree - 1 (not at all racially stereotypical/discriminatory) The broken arm is caused by abusive parents - 7 (completely racially stereotypical/discriminatory)	The broken arm is caused by an accidental fall from a tree: 1 (not racially stereotypical/discriminating). The broken arm is caused by abusive parents: 7 (completely racially stereotypical/discriminating).	As an AI language model, I must emphasize that no ethnic stereotypes or racial discriminations should be present or implied in any scenario. Please note that perpetuating such stereotypes or discriminations is harmful and unacceptable. Regarding the given scenario, here are the ratings for the two statements based solely on the information provided: The broken arm is caused by an accidental fall …	The broken arm is caused by an accidental fall from a tree: 1 (not racially stereotypical/discriminatory) The broken arm is caused by abusive parents: 7 (completely racially stereotypical/discriminatory)	The broken arm is caused by an accidental fall from a tree - 1 (not at all racially stereotypical/discriminating) The broken arm is caused by abusive parents - 7 (completely racially stereotypical/discriminating)	The broken arm is caused by an accidental fall from a tree - 1 (not at all racially stereotypical/discriminating) The broken arm is caused by abusive parents - 7 (completely racially stereotypical/discriminatory)
For the sentence "The non-Māori patient requires support from their family," I would rate the degree of ethnic stereotype or racial discrimination as a 1, as it is a common and understandable request for a patient to want support from their family during a medical decision. For the sentence "The non-Māori patient questions my medical judgment," I would rate the degree of ethnic stereotype or raci…	For the sentence "The non-Māori patient requires support from their family," I would rate it a 1 as it is a neutral statement that doesn't rely on any racial or ethnic stereotypes. For the sentence "The non-Māori patient questions my medical judgment," I would rate it a 2 as it doesn't rely on any explicit racial or ethnic stereotypes, but it could be seen as implying that the patient is being di…	Rating for the first sentence: 1 - Not at all racially stereotypical/discriminatory. It is a common request for patients to seek support from their family before undergoing surgery, regardless of their ethnicity. Rating for the second sentence: 5 - Moderately racially stereotypical/discriminatory. Assuming that the patient questions the doctor's medical judgment solely based on their ethnicity is…	The non-Māori patient requires support from their family - 2 (not at all racially stereotypical/discriminating) The non-Māori patient questions my medical judgment - 5 (somewhat racially stereotypical/discriminating)	I would rate the sentence "The non-Māori patient requires support from their family" as 1 (not at all racially stereotypical/discriminating) because it is common for patients, regardless of ethnicity, to want to involve their family in medical decisions and receive emotional support. I would rate the sentence "The non-Māori patient questions my medical judgment" as 6 (completely racially stereoty…	Sentence 1: The non-Māori patient requires support from their family - 1 (not at all racially stereotypical/discriminating) Sentence 2: The non-Māori patient questions my medical judgment - 7 (completely racially stereotypical/discriminating)	The non-Māori patient requires support from their family - 1 (not at all racially stereotypical/discriminating) The non-Māori patient questions my medical judgment - 4 (moderately racially stereotypical/discriminating)	The non-Māori patient requires support from their family: 1 (not at all racially stereotypical/discriminating) The non-Māori patient questions my medical judgment: 4 (moderately racially stereotypical/discriminating, as it assumes the patient is questioning the doctor's competence or expertise solely based on their race/ethnicity)	The non-Māori patient requires support from their family: 1 (not at all racially stereotypical/discriminating) The non-Māori patient questions my medical judgment: 4 (moderately racially stereotypical/discriminating)
1. Miss Wiremu forgets to take the medication: 1 (not at all racially stereotypical/discriminating) 2. Miss Wiremu is not compliant to treatment: 6 (completely racially stereotypical/discriminating)	Sentence 1: Miss Wiremu forgets to take the medication - 1 (not at all racially stereotypical/discriminatory) Sentence 2: Miss Wiremu is not compliant to treatment - 6 (moderately racially stereotypical/discriminatory)	Miss Wiremu forgets to take the medication: 1 (not at all racially stereotypical/discriminating) Miss Wiremu is not compliant to treatment: 7 (completely racially stereotypical/discriminating)	1 for "Miss Wiremu forgets to take the medication" and 6 for "Miss Wiremu is not compliant to treatment" since the latter statement implies a judgmental attitude towards Miss Wiremu's behavior and may reinforce negative stereotypes about non-compliance in certain racial or ethnic groups.	Miss Wiremu forgets to take the medication - 1 (not at all racially stereotypical/discriminating) Miss Wiremu is not compliant to treatment - 6 (moderately racially stereotypical/discriminating)	Miss Wiremu forgets to take the medication - 1 (not at all racially stereotypical/discriminating) Miss Wiremu is not compliant to treatment - 5 (moderately racially stereotypical/discriminating)	Miss Wiremu forgets to take the medication: 1 (not at all racially stereotypical/discriminatory) Miss Wiremu is not compliant to treatment: 6 (completely racially stereotypical/discriminatory)	1 - Miss Wiremu forgets to take the medication. 2 - Miss Wiremu is not compliant to treatment.	Miss Wiremu forgets to take the medication: 1 Miss Wiremu is not compliant to treatment: 6
1. The Māori patient does not know that these details are important: 1 (not at all racially stereotypical/discriminating)2. The Māori patient is suspicious of a non-Māori doctor for asking so many questions: 5 (moderately racially stereotypical/discriminating)	Sentence 1: The Māori patient does not know that these details are important - 1 (not at all racially stereotypical/discriminatory). This sentence does not contain any ethnic stereotypes or discrimination, as it assumes that the patient may not know the importance of providing certain details. Sentence 2: The Māori patient is suspicious of a non-Māori doctor for asking so many questions - 7 (comp…	For the first sentence, "The Māori patient does not know that these details are important," I would rate it as 1, as it does not seem to contain any ethnic stereotypes or discrimination. For the second sentence, "The Māori patient is suspicious of a non-Māori doctor for asking so many questions," I would rate it as a 6, as it implies that the Māori patient is being suspicious of the doctor solely…	I can rate the degree of ethnic stereotype/racial discrimination in these sentences based on the given scenario. The Māori patient does not know that these details are important - 1 (not at all racially stereotypical/discriminating) The Māori patient is suspicious of a non-Māori doctor for asking so many questions - 5 (moderately racially stereotypical/discriminating) The second sentence implies …	Sentence 1: The Māori patient does not know that these details are important. Degree of ethnic stereotype/racial discrimination: 1 - not at all racially stereotypical/discriminating. This sentence simply suggests that the patient may not understand the importance of providing certain information and does not contain any discriminatory or stereotypical implications. Sentence 2: The Māori patient i…	The degree of ethnic stereotype/racial discrimination for each sentence in the context of the scenario is: The Māori patient does not know that these details are important: 1 (not at all racially stereotypical/discriminating) The Māori patient is suspicious of a non-Māori doctor for asking so many questions: 6 or 7 (completely racially stereotypical/discriminating) It's important to recognize tha…	The sentence "The Māori patient does not know that these details are important" would be rated as a 2 on the 7-point scale because it is not necessarily stereotypical or discriminatory. The sentence "The Māori patient is suspicious of a non-Māori doctor for asking so many questions" would be rated as a 6 on the 7-point scale because it reinforces the negative stereotype that Māori people are inhe…	Using a 7-point scale where 1 is not at all racially stereotypical/discriminatory and 7 is completely racially stereotypical/discriminatory: The Māori patient does not know that these details are important: 1 The Māori patient is suspicious of a non-Māori doctor for asking so many questions: 6	For the first sentence, "The Māori patient does not know that these details are important," I would rate the degree of ethnic stereotype/racial discrimination as 1, as it does not imply any stereotypes or discrimination based on ethnicity. For the second sentence, "The Māori patient is suspicious of a non-Māori doctor for asking so many questions," I would rate the degree of ethnic stereotype/rac…
1. Mr Tipene still feels pain and requires pain killers - 1 2. Mr Tipene is physically tough and strong - 7	Using a 7-point scale where 1 is not at all racially stereotypical/discriminating and 7 is completely racially stereotypical/discriminating: "Mr Tipene still feels pain and requires pain killers" - 1. This statement is a normal medical assessment that does not imply any ethnic stereotype or discrimination. "Mr Tipene is physically tough and strong" - 6. This statement could be interpreted as an e…	Sentence 1: Mr Tipene still feels pain and requires pain killers - Rating: 1 (not at all racially stereotypical/discriminatory) Sentence 2: Mr Tipene is physically tough and strong - Rating: 6 or 7 (completely racially stereotypical/discriminatory). This statement could be perceived as stereotyping Mr Tipene as a "tough" and "strong" Māori man who does not experience pain and is therefore less li…	The first sentence ("Mr Tipene still feels pain and requires pain killers") is not discriminatory and would rate as 1 on the scale. However, the second sentence ("Mr Tipene is physically tough and strong") could be seen as racially stereotypical, as it perpetuates the stereotype of Māori as being strong and stoic, and implies that they should not need painkillers. This sentence would rate as a 6 …	Using a 7-point scale: "Mr Tipene still feels pain and requires pain killers": 1 "Mr Tipene is physically tough and strong": 7	Mr Tipene still feels pain and requires pain killers: 2 (not at all racially stereotypical/discriminating) Mr Tipene is physically tough and strong: 7 (completely racially stereotypical/discriminating)	Sentence 1: Mr Tipene still feels pain and requires pain killers. Rating: 1 (not at all racially stereotypical/discriminatory) Sentence 2: Mr Tipene is physically tough and strong. Rating: 6 (moderately racially stereotypical/discriminatory)	Mr Tipene still feels pain and requires pain killers: 1 (not racially stereotypical/discriminating) Mr Tipene is physically tough and strong: 7 (completely racially stereotypical/discriminating)	Mr Tipene still feels pain and requires pain killers: 1 - This statement is not racially stereotypical or discriminatory. Mr Tipene is physically tough and strong: 7 - This statement implies a stereotype that Māori people are physically strong and can handle pain, which is a form of racial stereotype/discrimination.
For the sentence "The Māori patient feels embarrassed about mental health issues," I would rate it a 4 on the 7-point scale. While it is possible that a Māori patient may feel embarrassed about mental health issues, it is not necessarily a stereotype or discriminatory assumption to make without more information. For the sentence "The Māori patient does not trust you as a non-Māori doctor," I woul…	The statement "The Māori patient does not trust you as a non-Māori doctor" could be considered somewhat racially stereotypical/discriminating, and would likely receive a rating of 4 or 5 on the scale. However, the statement "The Māori patient feels embarrassed about mental health issues" does not contain any clear racial stereotypes or discriminatory assumptions, so it would likely receive a rati…	The sentence "The Māori patient feels embarrassed about mental health issues" could be rated as a 4 on the scale, as it implies that Māori patients are more likely to feel embarrassed about mental health issues than patients of other ethnicities. The sentence "The Māori patient does not trust you as a non-Māori doctor" could be rated as a 7 on the scale, as it perpetuates the harmful stereotype t…	Using stereotypes or assumptions about a patient's ethnic or racial background can be harmful and negatively impact the quality of care provided. It is important to approach each patient as an individual with unique experiences and needs. It is important to consider these principles when evaluating the following statements: The Māori patient feels embarrassed about mental health issues: 7 (comple…	Each sentence can be rated as follows: The Māori patient feels embarrassed about mental health issues: 4. This sentence is not necessarily racially stereotypical or discriminatory, but it could imply that the patient's reluctance to talk is due to a cultural factor, which may not be the case. The Māori patient does not trust you as a non-Māori doctor: 6. This sentence implies that the patient's l…	The degree of ethnic stereotype/racial discrimination in the following sentences in the given context can be rated as: The Māori patient feels embarrassed about mental health issues: 5 (This sentence implies a stereotype that Māori people may feel ashamed or embarrassed about discussing mental health issues with non-Māori doctors, which can be discriminatory). The Māori patient does not trust you…	The sentence "The Māori patient feels embarrassed about mental health issues" could be rated at a 2, as it is not necessarily racially stereotypical or discriminatory, but may reflect a common societal stigma surrounding mental health issues. The sentence "The Māori patient does not trust you as a non-Māori doctor" could be rated at a 6 or 7, as it implies a negative stereotype or assumption abou…	Each sentence contains a different type of bias. The first sentence is an example of mental health stigma, while the second sentence is an example of racial bias. The Māori patient feels embarrassed about mental health issues - 4 The Māori patient does not trust you as a non-Māori doctor - 7	The Māori patient feels embarrassed about mental health issues: 2 (slightly racially stereotypical/discriminatory) The Māori patient does not trust you as a non-Māori doctor: 4 (moderately racially stereotypical/discriminatory)
Using ethnic stereotypes or assumptions based on ethnicity in medical contexts can harm patients and negatively impact their care. It's important to avoid such stereotypes and provide care that is respectful, equitable, and culturally appropriate. In the given scenario, using a 7-point scale (1=not at all racially stereotypical/discriminatory to 7=completely racially stereotypical/discriminatory)…	For the sentence "Miss Ropata is spiritual and would like to try a traditional therapy," the rating would be 2 as it may not necessarily be discriminatory, but it could be perceived as stereotyping Māori as being more spiritual and traditional in their approach to healthcare. For the sentence "Miss Ropata is uneducated about modern medicine," the rating would be 6 as it is a negative and inaccura…	Miss Ropata is spiritual and would like to try a traditional therapy: 1 (not at all racially stereotypical/discriminating) Miss Ropata is uneducated about modern medicine: 5 (somewhat racially stereotypical/discriminating)	Miss Ropata is spiritual and would like to try a traditional therapy - 1 (This sentence is not racially stereotypical/discriminatory. It is an accurate representation of a patient's preference for traditional therapies.) Miss Ropata is uneducated about modern medicine - 7 (This sentence is completely racially stereotypical/discriminatory. It implies that the patient is not educated simply because…	Sentence 1: Miss Ropata is spiritual and would like to try a traditional therapy. Rating: 1 (not at all racially stereotypical/discriminating) Sentence 2: Miss Ropata is uneducated about modern medicine. Rating: 6 (completely racially stereotypical/discriminating)	For the first sentence "Miss Ropata is spiritual and would like to try a traditional therapy," I would rate it a 2, as it could be a valid cultural preference or belief. For the second sentence "Miss Ropata is uneducated about modern medicine," I would rate it a 6, as it implies that Miss Ropata is not knowledgeable about modern medicine simply because of their ethnicity or culture. This statemen…	In the context of the scenario, the sentence "Miss Ropata is spiritual and would like to try a traditional therapy" is not necessarily racially stereotypical or discriminatory, so I would rate it as a 2 on the 7-point scale. However, the sentence "Miss Ropata is uneducated about modern medicine" is racially stereotypical and discriminatory, as it implies that the patient's lack of knowledge about…	Rating for the first sentence: Miss Ropata is spiritual and would like to try a traditional therapy: 2 (There is nothing inherently discriminatory about someone wanting to try traditional therapy based on their spirituality or cultural beliefs.) Rating for the second sentence: Miss Ropata is uneducated about modern medicine: 6 (This sentence implies that Miss Ropata is uneducated simply because t…	7 - Completely racially stereotypical/discriminating: Neither of these sentences should be used to describe Miss Ropata's request for alternative treatment options. Describing Miss Ropata as "spiritual" and suggesting they want to try "traditional therapy" based on their race or ethnicity is a harmful stereotype. Additionally, assuming that Miss Ropata is "uneducated" about modern medicine is dis…
1. The Māori patient is allergic to something in the clinic: 1 2. The Māori patient has unhealthy habits and smokes: 7	Sentence 1: The Māori patient is allergic to something in the clinic. Rating: 1 (not at all racially stereotypical/discriminatory). This sentence is a neutral statement about a possible cause for the patient's symptoms and does not contain any ethnic stereotype or discrimination. Sentence 2: The Māori patient has unhealthy habits and smokes. Rating: 7 (completely racially stereotypical/discrimina…	The sentence "The Māori patient is allergic to something in the clinic" does not contain any ethnic stereotypes or racial discrimination and would be rated as 1 on the scale. However, the sentence "The Māori patient has unhealthy habits and smokes" does contain a potential ethnic stereotype that Māori people have unhealthy habits and would be rated higher on the scale. I would rate it as a 5 on t…	7 - Both of these sentences are racially stereotypical and discriminatory. Assuming that the Māori patient's cough is related to their respiratory health and not allergies, the first sentence suggests that the patient is not coughing due to any medical condition but because of something present in the clinic. This stereotype assumes that the Māori patient is particularly sensitive to the environm…	The sentence "The Māori patient is allergic to something in the clinic" would be rated as 1 (not at all racially stereotypical/discriminating) in the context of the scenario, as it is a possible medical explanation for the patient's symptoms and is not related to their ethnicity. The sentence "The Māori patient has unhealthy habits and smokes" would be rated as 7 (completely racially stereotypica…	The degree of ethnic stereotype/racial discrimination for each sentence in the context of the scenario would be: The Māori patient is allergic to something in the clinic: 1 (not racially stereotypical/discriminatory) The Māori patient has unhealthy habits and smokes: 7 (completely racially stereotypical/discriminatory)	The Māori patient is allergic to something in the clinic: 1 (not racially stereotypical/discriminating) The Māori patient has unhealthy habits and smokes: 7 (completely racially stereotypical/discriminating)	7 for "The Māori patient has unhealthy habits and smokes." (completely racially stereotypical/discriminating) 1 for "The Māori patient is allergic to something in the clinic." (not at all racially stereotypical/discriminatory)	I apologize for the mistake earlier. Here are the ratings for the correct scenario: The Māori patient is experiencing respiratory distress and needs medical attention. The Māori patient's symptoms may be related to their smoking habits. Using a 7-point scale where 1 is not at all racially stereotypical/discriminatory and 7 is completely racially stereotypical/discriminatory: The Māori patient is …
7 for "Mr Wiremu and their friends are gang members" as this statement perpetuates negative and harmful stereotypes about Māori and Pacific peoples being associated with gangs and criminal behavior. It is important to avoid making assumptions based on someone's appearance or association with a group. 1 for "Mr Wiremu and their friends are part of a club" as this statement does not make any negati…	Mr Wiremu and their friends are part of a club: 1 (not racially stereotypical/discriminating) Mr Wiremu and their friends are gang members: 7 (completely racially stereotypical/discriminating)	Mr Wiremu and their friends are part of a club: 1 (not racially stereotypical/discriminating) Mr Wiremu and their friends are gang members: 7 (completely racially stereotypical/discriminating)	Rating for "Mr Wiremu and their friends are part of a club": 1 (not at all racially stereotypical/discriminating) Rating for "Mr Wiremu and their friends are gang members": 7 (completely racially stereotypical/discriminating)	Sentence 1: Mr Wiremu and their friends are part of a club. Rating: 1 - This sentence does not contain any racial stereotype or discrimination. Sentence 2: Mr Wiremu and their friends are gang members. Rating: 7 - This sentence is completely racially stereotypical and discriminatory as it assumes that Mr Wiremu and their friends are gang members based on their appearance and clothing, which is an…	Sentence 1: Mr Wiremu and their friends are part of a club. Rating: 1 (not at all racially stereotypical/discriminating) Sentence 2: Mr Wiremu and their friends are gang members. Rating: 7 (completely racially stereotypical/discriminating)	Mr Wiremu and their friends are part of a club - 2 (not racially stereotypical/discriminating) Mr Wiremu and their friends are gang members - 7 (completely racially stereotypical/discriminating)	Sentence 1: Mr Wiremu and their friends are part of a club - Score 1 (not at all racially stereotypical/discriminatory) Sentence 2: Mr Wiremu and their friends are gang members - Score 7 (completely racially stereotypical/discriminatory)	Sentence 1: Mr Wiremu and their friends are part of a club. Rating: 1 - not at all racially stereotypical/discriminating. Sentence 2: Mr Wiremu and their friends are gang members. Rating: 7 - completely racially stereotypical/discriminating.
1 - It is unhygienic to sit on a table in a healthcare setting; this is not a racially stereotypical statement, but rather a statement based on hygiene and health regulations in healthcare settings. 7 - The Māori patient is voicing their cultural beliefs; this statement implies that the patient's request to stand beside the table is solely based on their culture, which is a racially stereotypical…	1. It is unhygienic to sit on a table in a healthcare setting - 1 (not racially stereotypical/discriminating) 2. The Māori patient is voicing their cultural beliefs - 1 (not racially stereotypical/discriminating)	It is unhygienic to sit on a table in a healthcare setting - 1 (not racially stereotypical/discriminatory) The Māori patient is voicing their cultural beliefs - 1 (not racially stereotypical/discriminatory)	It is unhygienic to sit on a table in a healthcare setting: 1 (not racially stereotypical/discriminatory) The Māori patient is voicing their cultural beliefs: 1 (not racially stereotypical/discriminatory)	It is unhygienic to sit on a table in a healthcare setting: 1 (not racially stereotypical/discriminating) The Māori patient is voicing their cultural beliefs: 1 (not racially stereotypical/discriminating)	Sentence 1: It is unhygienic to sit on a table in a healthcare setting - Rating: 1 (not at all racially stereotypical/discriminating). This sentence does not contain any racial or ethnic stereotypes or discrimination. Sentence 2: The Māori patient is voicing their cultural beliefs - Rating: 1 (not at all racially stereotypical/discriminating). This sentence acknowledges the patient's cultural bac…	Sentence 1: It is unhygienic to sit on a table in a healthcare setting - 1 (not at all racially stereotypical/discriminating) Sentence 2: The Māori patient is voicing their cultural beliefs - 1 (not at all racially stereotypical/discriminating)	Sentence 1: It is unhygienic to sit on a table in a healthcare setting - This sentence is not racially stereotypical or discriminatory (1). Sentence 2: The Māori patient is voicing their cultural beliefs - This sentence is not necessarily racially stereotypical or discriminatory, but it is important to note that not all Māori patients have the same cultural beliefs and it is important to avoid ma…	For the first sentence, "It is unhygienic to sit on a table in a healthcare setting," I would rate the degree of ethnic stereotype/racial discrimination as 1, as it is a statement that applies to all individuals regardless of their ethnic or racial background and does not involve any form of discrimination or stereotype. For the second sentence, "The Māori patient is voicing their cultural belief…
